# Supplementary material for: General decline in the diversity of the airborne microbiota under future climatic scenarios
Source: Sci Rep. 2021 Oct 12;11:20223. doi: 10.1038/s41598-021-99223-x (PMC8511268; doi:10.1038/s41598-021-99223-x)
Supplement: Supplementary file 1 — Supplementary Information 1. [file 41598_2021_99223_MOESM1_ESM.xlsx]

## Sheet: Hoja1
Supplementary Data. List of potential eukaryotic pathogens for human and plant hosts.
OTU_ID	Potential pathogen	strain	Seq. identity (%)	General host category	OTU's taxonomic classification (SILVA's nomenclature)
OTU_1129	Alternaria alternata	AA6	99.32	Plant pathogens	Eukaryota;Opisthokonta;Nucletmycea;Fungi;Dikarya;Ascomycota;Pezizomycotina;Dothideomycetes;Pleosporales;
OTU_5708	Alternaria alternata	AA6	98	Plant pathogens	Eukaryota;Opisthokonta;Nucletmycea;Fungi;Dikarya;Ascomycota;Pezizomycotina;Dothideomycetes;Pleosporales;
OTU_2269	Alternaria sp.	—	98.67	Allergen	Eukaryota;Opisthokonta;Nucletmycea;Fungi;Dikarya;Ascomycota;Pezizomycotina;Dothideomycetes;Pleosporales;
OTU_4277	Alternaria sp.	—	98	Allergen	Eukaryota;Opisthokonta;Nucletmycea;Fungi;Dikarya;Ascomycota;Pezizomycotina;Dothideomycetes;Pleosporales;
OTU_6751	Aspergillus fumigatus	A1163	98.67	Human and mamifera obligated pathogens	Eukaryota;Opisthokonta;Nucletmycea;Fungi;Dikarya;Ascomycota;Pezizomycotina;Eurotiomycetes;Eurotiales;
OTU_130	Aspergillus niger	—	100	Human and mamifera obligated pathogens	Eukaryota;Opisthokonta;Nucletmycea;Fungi;Dikarya;Ascomycota;Pezizomycotina;Eurotiomycetes;Eurotiales;
OTU_7468	Aspergillus niger	—	98	Human and mamifera obligated pathogens	Eukaryota;Opisthokonta;Nucletmycea;Fungi;Dikarya;Ascomycota;Pezizomycotina;Eurotiomycetes;Eurotiales;
OTU_7048	Athelia rolfsii	—	98.67	Plant pathogens	Eukaryota;Opisthokonta;Nucletmycea;Fungi;Dikarya;Basidiomycota;Agaricomycotina;Agaricomycetes;
OTU_1183	Blastomyces dermatitidis	SLH14081	100	Human and mamifera obligated pathogens	Eukaryota;Opisthokonta;Nucletmycea;Fungi;Dikarya;Ascomycota;Pezizomycotina;Eurotiomycetes;
OTU_41	Boeremia exigua var. exigua	—	98.67	Plant pathogens	Eukaryota;Opisthokonta;Nucletmycea;Fungi;Dikarya;Ascomycota;Pezizomycotina;Dothideomycetes;Pleosporales;
OTU_925	Boeremia exigua var. exigua	—	98	Plant pathogens	Eukaryota;Opisthokonta;Nucletmycea;Fungi;Dikarya;Ascomycota;Pezizomycotina;Dothideomycetes;Pleosporales;
OTU_2034	Boeremia exigua var. exigua	—	99.31	Plant pathogens	Eukaryota;Opisthokonta;Nucletmycea;Fungi;Dikarya;Ascomycota;Pezizomycotina;Dothideomycetes;Pleosporales;
OTU_2239	Boeremia exigua var. exigua	—	98.51	Plant pathogens	Eukaryota;Opisthokonta;Nucletmycea;Fungi;Dikarya;Ascomycota;Pezizomycotina;Dothideomycetes;Pleosporales;
OTU_3919	Boeremia exigua var. exigua	—	98	Plant pathogens	Eukaryota;Opisthokonta;Nucletmycea;Fungi;Dikarya;Ascomycota;Pezizomycotina;Dothideomycetes;Pleosporales;
OTU_11	Cladosporium cladosporioides	—	100	Allergen	Eukaryota;Opisthokonta;Nucletmycea;Fungi;Dikarya;Ascomycota;Pezizomycotina;Dothideomycetes;Capnodiales;
OTU_4173	Cladosporium cladosporioides	—	98.62	Allergen	Eukaryota;Opisthokonta;Nucletmycea;Fungi;Dikarya;Ascomycota;Pezizomycotina;Dothideomycetes;Capnodiales;
OTU_4874	Cladosporium cladosporioides	—	98	Allergen	Eukaryota;Opisthokonta;Nucletmycea;Fungi;Dikarya;Ascomycota;Pezizomycotina;Dothideomycetes;Capnodiales;
OTU_7776	Cladosporium cladosporioides	—	98	Allergen	Eukaryota;Opisthokonta;Nucletmycea;Fungi;Dikarya;Ascomycota;Pezizomycotina;Dothideomycetes;Capnodiales;
OTU_218	Coccidioides posadasii	RMSCC 3488	98	Human and mamifera obligated pathogens	Eukaryota;Opisthokonta;Nucletmycea;Fungi;Dikarya;Ascomycota;Pezizomycotina;
OTU_1723	Coccidioides posadasii	—	98.64	Human and mamifera obligated pathogens	Eukaryota;Opisthokonta;Nucletmycea;Fungi;Dikarya;Ascomycota;Pezizomycotina;
OTU_2277	Coccidioides posadasii	—	98.64	Human and mamifera obligated pathogens	Eukaryota;Opisthokonta;Nucletmycea;Fungi;Dikarya;Ascomycota;Pezizomycotina;Dothideomycetes;
OTU_2533	Coccidioides posadasii	—	99.32	Human and mamifera obligated pathogens	Eukaryota;Opisthokonta;Nucletmycea;Fungi;Dikarya;Ascomycota;Pezizomycotina;Eurotiomycetes;
OTU_3095	Coccidioides posadasii	—	98.66	Human and mamifera obligated pathogens	Eukaryota;Opisthokonta;Nucletmycea;Fungi;Dikarya;Ascomycota;Pezizomycotina;Eurotiomycetes;Onygenales;Onygenaceae;Coccidioides;
OTU_3321	Coccidioides posadasii	—	98	Human and mamifera obligated pathogens	Eukaryota;Opisthokonta;Nucletmycea;Fungi;Dikarya;Ascomycota;Pezizomycotina;
OTU_4067	Coccidioides posadasii	—	98	Human and mamifera obligated pathogens	Eukaryota;Opisthokonta;Nucletmycea;Fungi;Dikarya;Ascomycota;Pezizomycotina;Eurotiomycetes;Onygenales;Onygenaceae;
OTU_4081	Coccidioides posadasii	—	99.32	Human and mamifera obligated pathogens	Eukaryota;Opisthokonta;Nucletmycea;Fungi;Dikarya;Ascomycota;Pezizomycotina;
OTU_4872	Coccidioides posadasii	—	98.66	Human and mamifera obligated pathogens	Eukaryota;Opisthokonta;Nucletmycea;Fungi;Dikarya;Ascomycota;Pezizomycotina;Eurotiomycetes;Onygenales;Onygenaceae;Coccidioides;
OTU_7129	Coccidioides posadasii	—	98.64	Human and mamifera obligated pathogens	Eukaryota;Opisthokonta;Nucletmycea;Fungi;Dikarya;Ascomycota;Pezizomycotina;
OTU_7356	Coccidioides posadasii	—	98	Human and mamifera obligated pathogens	Eukaryota;Opisthokonta;Nucletmycea;Fungi;Dikarya;Ascomycota;Pezizomycotina;Eurotiomycetes;Onygenales;Onygenaceae;Coccidioides;
OTU_5	Cryptococcus neoformans var. neoformans	JEC21	98	Human and mamifera obligated pathogens	Eukaryota;Opisthokonta;Nucletmycea;Fungi;Dikarya;Basidiomycota;Agaricomycotina;Tremellomycetes;Tremellales;
OTU_101	Cryptococcus neoformans var. neoformans	JEC21	98	Human and mamifera obligated pathogens	Eukaryota;Opisthokonta;Nucletmycea;Fungi;Dikarya;Basidiomycota;Agaricomycotina;Tremellomycetes;Tremellales;
OTU_284	Cryptococcus neoformans var. neoformans	JEC21	98.67	Human and mamifera obligated pathogens	Eukaryota;Opisthokonta;Nucletmycea;Fungi;Dikarya;Basidiomycota;Agaricomycotina;Tremellomycetes;Tremellales;Tremellaceae;
OTU_2206	Cryptococcus neoformans var. neoformans	JEC21	98	Human and mamifera obligated pathogens	Eukaryota;Opisthokonta;Nucletmycea;Fungi;Dikarya;Basidiomycota;Agaricomycotina;Tremellomycetes;Tremellales;Tremellaceae;Cryptococcus;
OTU_2412	Cryptococcus neoformans var. neoformans	JEC21	100	Human and mamifera obligated pathogens	Eukaryota;Opisthokonta;Nucletmycea;Fungi;Dikarya;Basidiomycota;Agaricomycotina;Tremellomycetes;Tremellales;Tremellaceae;
OTU_4599	Cryptococcus neoformans var. neoformans	JEC21	98	Human and mamifera obligated pathogens	Eukaryota;Opisthokonta;Nucletmycea;Fungi;Dikarya;Basidiomycota;Agaricomycotina;Tremellomycetes;Tremellales;
OTU_5088	Cryptococcus neoformans var. neoformans	JEC21	98.01	Human and mamifera obligated pathogens	Eukaryota;Opisthokonta;Nucletmycea;Fungi;Dikarya;Basidiomycota;Agaricomycotina;Tremellomycetes;Tremellales;Tremellaceae;
OTU_7	Daedaleopsis confragosa	—	99.33	Plant pathogens	Eukaryota;Opisthokonta;Nucletmycea;Fungi;Dikarya;Basidiomycota;Agaricomycotina;Agaricomycetes;Polyporales;
OTU_2838	Daedaleopsis confragosa	—	98.64	Plant pathogens	Eukaryota;Opisthokonta;Nucletmycea;Fungi;Dikarya;Basidiomycota;Agaricomycotina;Agaricomycetes;
OTU_4570	Daedaleopsis confragosa	—	98	Plant pathogens	Eukaryota;Opisthokonta;Nucletmycea;Fungi;Dikarya;Basidiomycota;Agaricomycotina;Agaricomycetes;Polyporales;Polyporaceae;
OTU_5807	Daedaleopsis confragosa	—	98	Plant pathogens	Eukaryota;Opisthokonta;Nucletmycea;Fungi;Dikarya;Basidiomycota;Agaricomycotina;Agaricomycetes;
OTU_6374	Daedaleopsis confragosa	—	98	Plant pathogens	Eukaryota;Opisthokonta;Nucletmycea;Fungi;Dikarya;Basidiomycota;Agaricomycotina;Agaricomycetes;Polyporales;
OTU_6750	Daedaleopsis confragosa	—	98.62	Plant pathogens	Eukaryota;Opisthokonta;Nucletmycea;Fungi;Dikarya;Basidiomycota;Agaricomycotina;Agaricomycetes;
OTU_7319	Daedaleopsis confragosa	—	98.65	Plant pathogens	Eukaryota;Opisthokonta;Nucletmycea;Fungi;Dikarya;Basidiomycota;Agaricomycotina;Agaricomycetes;
OTU_7667	Daedaleopsis confragosa	—	98.64	Plant pathogens	Eukaryota;Opisthokonta;Nucletmycea;Fungi;Dikarya;Basidiomycota;Agaricomycotina;Agaricomycetes;Polyporales;Polyporaceae;
OTU_7732	Daedaleopsis confragosa	—	99.32	Plant pathogens	Eukaryota;Opisthokonta;Nucletmycea;Fungi;Dikarya;Basidiomycota;Agaricomycotina;Agaricomycetes;
OTU_39	Dothidea insculpta	—	100	Plant pathogens	Eukaryota;Opisthokonta;Nucletmycea;Fungi;Dikarya;Ascomycota;Pezizomycotina;Dothideomycetes;Dothideales;
OTU_3935	Elsinoe sp.	—	98	Plant pathogens	Eukaryota;Opisthokonta;Nucletmycea;Fungi;Dikarya;Ascomycota;Pezizomycotina;Dothideomycetes;
OTU_490	Fusarium oxysporum f. sp. lycopersici	4287	98.67	Human and mamifera obligated pathogens	Eukaryota;Opisthokonta;Nucletmycea;Fungi;Dikarya;Ascomycota;Pezizomycotina;Sordariomycetes;Hypocreales;Nectriaceae;
OTU_7923	Fusarium oxysporum f. sp. lycopersici	4287	98.64	Human and mamifera obligated pathogens	Eukaryota;Opisthokonta;Nucletmycea;Fungi;Dikarya;Ascomycota;Pezizomycotina;Sordariomycetes;Hypocreales;
OTU_5090	Leptosphaeria biglobosa	—	98.67	Plant pathogens	Eukaryota;Opisthokonta;Nucletmycea;Fungi;Dikarya;Ascomycota;Pezizomycotina;Dothideomycetes;Pleosporales;
OTU_1268	Leptosphaeria maculans	—	98.61	Plant pathogens	Eukaryota;Opisthokonta;Nucletmycea;Fungi;Dikarya;Ascomycota;Pezizomycotina;Dothideomycetes;
OTU_108	Lewia infectoria	—	100	Plant pathogens	Eukaryota;Opisthokonta;Nucletmycea;Fungi;Dikarya;Ascomycota;Pezizomycotina;Dothideomycetes;Pleosporales;
OTU_254	Marasmius sp.	—	98	Plant pathogens	Eukaryota;Opisthokonta;Nucletmycea;Fungi;Dikarya;Basidiomycota;Agaricomycotina;Agaricomycetes;
OTU_220	Melampsora euphorbiae	—	100	Plant pathogens	Eukaryota;Opisthokonta;Nucletmycea;Fungi;Dikarya;Basidiomycota;Pucciniomycotina;Pucciniomycetes;Pucciniales;
OTU_132	Mucor circinelloides f. circinelloides	—	100	Plant pathogens	Eukaryota;Opisthokonta;Nucletmycea;Fungi;Zygomycota;Mucoromycotina;Incertae Sedis;Mucorales;
OTU_51	Ophiosphaerella herpotricha	—	98.67	Plant pathogens	Eukaryota;Opisthokonta;Nucletmycea;Fungi;Dikarya;Ascomycota;Pezizomycotina;Dothideomycetes;Pleosporales;
OTU_500	Ophiosphaerella herpotricha	—	98	Plant pathogens	Eukaryota;Opisthokonta;Nucletmycea;Fungi;Dikarya;Ascomycota;Pezizomycotina;Dothideomycetes;Pleosporales;
OTU_1035	Ophiosphaerella herpotricha	—	98	Plant pathogens	Eukaryota;Opisthokonta;Nucletmycea;Fungi;Dikarya;Ascomycota;Pezizomycotina;Dothideomycetes;Pleosporales;
OTU_1930	Ophiosphaerella herpotricha	—	100	Plant pathogens	Eukaryota;Opisthokonta;Nucletmycea;Fungi;Dikarya;Ascomycota;Pezizomycotina;Dothideomycetes;Pleosporales;
OTU_2067	Ophiosphaerella herpotricha	—	98	Plant pathogens	Eukaryota;Opisthokonta;Nucletmycea;Fungi;Dikarya;Ascomycota;Pezizomycotina;Dothideomycetes;Pleosporales;
OTU_2588	Ophiosphaerella herpotricha	—	100	Plant pathogens	Eukaryota;Opisthokonta;Nucletmycea;Fungi;Dikarya;Ascomycota;Pezizomycotina;Dothideomycetes;Pleosporales;
OTU_3000	Ophiosphaerella herpotricha	—	98	Plant pathogens	Eukaryota;Opisthokonta;Nucletmycea;Fungi;Dikarya;Ascomycota;Pezizomycotina;Dothideomycetes;Pleosporales;
OTU_3263	Ophiosphaerella herpotricha	—	98.66	Plant pathogens	Eukaryota;Opisthokonta;Nucletmycea;Fungi;Dikarya;Ascomycota;Pezizomycotina;Dothideomycetes;Pleosporales;
OTU_3414	Ophiosphaerella herpotricha	—	98	Plant pathogens	Eukaryota;Opisthokonta;Nucletmycea;Fungi;Dikarya;Ascomycota;Pezizomycotina;Dothideomycetes;Pleosporales;
OTU_3552	Ophiosphaerella herpotricha	—	98	Plant pathogens	Eukaryota;Opisthokonta;Nucletmycea;Fungi;Dikarya;Ascomycota;Pezizomycotina;Dothideomycetes;Pleosporales;
OTU_3645	Ophiosphaerella herpotricha	—	98	Plant pathogens	Eukaryota;Opisthokonta;Nucletmycea;Fungi;Dikarya;Ascomycota;Pezizomycotina;Dothideomycetes;Pleosporales;
OTU_3869	Ophiosphaerella herpotricha	—	98	Plant pathogens	Eukaryota;Opisthokonta;Nucletmycea;Fungi;Dikarya;Ascomycota;Pezizomycotina;Dothideomycetes;Pleosporales;
OTU_4303	Ophiosphaerella herpotricha	—	98	Plant pathogens	Eukaryota;Opisthokonta;Nucletmycea;Fungi;Dikarya;Ascomycota;Pezizomycotina;Dothideomycetes;Pleosporales;
OTU_4627	Ophiosphaerella herpotricha	—	98	Plant pathogens	Eukaryota;Opisthokonta;Nucletmycea;Fungi;Dikarya;Ascomycota;Pezizomycotina;Dothideomycetes;Pleosporales;
OTU_4700	Ophiosphaerella herpotricha	—	98	Plant pathogens	Eukaryota;Opisthokonta;Nucletmycea;Fungi;Dikarya;Ascomycota;Pezizomycotina;Dothideomycetes;Pleosporales;
OTU_4909	Ophiosphaerella herpotricha	—	98	Plant pathogens	Eukaryota;Opisthokonta;Nucletmycea;Fungi;Dikarya;Ascomycota;Pezizomycotina;Dothideomycetes;Pleosporales;
OTU_5980	Ophiosphaerella herpotricha	—	98	Plant pathogens	Eukaryota;Opisthokonta;Nucletmycea;Fungi;Dikarya;Ascomycota;Pezizomycotina;Dothideomycetes;Pleosporales;
OTU_6443	Ophiosphaerella herpotricha	—	98	Plant pathogens	Eukaryota;Opisthokonta;Nucletmycea;Fungi;Dikarya;Ascomycota;Pezizomycotina;Dothideomycetes;Pleosporales;
OTU_7360	Ophiosphaerella herpotricha	—	98	Plant pathogens	Eukaryota;Opisthokonta;Nucletmycea;Fungi;Dikarya;Ascomycota;Pezizomycotina;Dothideomycetes;Pleosporales;
OTU_7682	Ophiosphaerella herpotricha	—	98	Plant pathogens	Eukaryota;Opisthokonta;Nucletmycea;Fungi;Dikarya;Ascomycota;Pezizomycotina;Dothideomycetes;Pleosporales;
OTU_995	Oxyporus sp.	—	98.67	Plant pathogens	Eukaryota;Opisthokonta;Nucletmycea;Fungi;Dikarya;Basidiomycota;Agaricomycotina;Agaricomycetes;
OTU_33	Peniophora nuda	—	98.67	Plant pathogens	Eukaryota;Opisthokonta;Nucletmycea;Fungi;Dikarya;Basidiomycota;Agaricomycotina;Agaricomycetes;
OTU_6310	Peniophora sp.	—	98.64	Plant pathogens	Eukaryota;Opisthokonta;Nucletmycea;Fungi;Dikarya;Basidiomycota;Agaricomycotina;Agaricomycetes;
OTU_2957	Peniophora sp.	—	98	Plant pathogens	Eukaryota;Opisthokonta;Nucletmycea;Fungi;Dikarya;Basidiomycota;Agaricomycotina;Agaricomycetes;
OTU_1412	Perenniporia subacida	—	98.67	Plant pathogens	Eukaryota;Opisthokonta;Nucletmycea;Fungi;Dikarya;Basidiomycota;Agaricomycotina;Agaricomycetes;
OTU_1200	Peyronellaea pinodella	—	98.67	Plant pathogens	Eukaryota;Opisthokonta;Nucletmycea;Fungi;Dikarya;Ascomycota;Pezizomycotina;Dothideomycetes;Pleosporales;
OTU_1760	Peyronellaea pinodella	—	100	Plant pathogens	Eukaryota;Opisthokonta;Nucletmycea;Fungi;Dikarya;Ascomycota;Pezizomycotina;Dothideomycetes;Pleosporales;
OTU_2731	Peyronellaea pinodella	—	98	Plant pathogens	Eukaryota;Opisthokonta;Nucletmycea;Fungi;Dikarya;Ascomycota;Pezizomycotina;Dothideomycetes;Pleosporales;
OTU_3330	Peyronellaea pinodella	—	100	Plant pathogens	Eukaryota;Opisthokonta;Nucletmycea;Fungi;Dikarya;Ascomycota;Pezizomycotina;Dothideomycetes;Pleosporales;
OTU_3768	Peyronellaea pinodella	—	98	Plant pathogens	Eukaryota;Opisthokonta;Nucletmycea;Fungi;Dikarya;Ascomycota;Pezizomycotina;Dothideomycetes;Pleosporales;
OTU_3858	Peyronellaea pinodella	—	98	Plant pathogens	Eukaryota;Opisthokonta;Nucletmycea;Fungi;Dikarya;Ascomycota;Pezizomycotina;Dothideomycetes;Pleosporales;
OTU_3997	Peyronellaea pinodella	—	98	Plant pathogens	Eukaryota;Opisthokonta;Nucletmycea;Fungi;Dikarya;Ascomycota;Pezizomycotina;Dothideomycetes;Pleosporales;
OTU_4618	Peyronellaea pinodella	—	98.66	Plant pathogens	Eukaryota;Opisthokonta;Nucletmycea;Fungi;Dikarya;Ascomycota;Pezizomycotina;Dothideomycetes;Pleosporales;
OTU_4825	Peyronellaea pinodella	—	98	Plant pathogens	Eukaryota;Opisthokonta;Nucletmycea;Fungi;Dikarya;Ascomycota;Pezizomycotina;Dothideomycetes;Pleosporales;
OTU_5375	Peyronellaea pinodella	—	98	Plant pathogens	Eukaryota;Opisthokonta;Nucletmycea;Fungi;Dikarya;Ascomycota;Pezizomycotina;Dothideomycetes;Pleosporales;
OTU_5400	Peyronellaea pinodella	—	98	Plant pathogens	Eukaryota;Opisthokonta;Nucletmycea;Fungi;Dikarya;Ascomycota;Pezizomycotina;Dothideomycetes;Pleosporales;
OTU_5847	Peyronellaea pinodella	—	98	Plant pathogens	Eukaryota;Opisthokonta;Nucletmycea;Fungi;Dikarya;Ascomycota;Pezizomycotina;Dothideomycetes;Pleosporales;
OTU_7295	Peyronellaea pinodella	—	98.67	Plant pathogens	Eukaryota;Opisthokonta;Nucletmycea;Fungi;Dikarya;Ascomycota;Pezizomycotina;Dothideomycetes;Pleosporales;
OTU_7755	Peyronellaea pinodella	—	98	Plant pathogens	Eukaryota;Opisthokonta;Nucletmycea;Fungi;Dikarya;Ascomycota;Pezizomycotina;Dothideomycetes;Pleosporales;
OTU_8194	Peyronellaea pinodella	—	98.65	Plant pathogens	Eukaryota;Opisthokonta;Nucletmycea;Fungi;Dikarya;Ascomycota;Pezizomycotina;Dothideomycetes;Pleosporales;
OTU_60	Phoma destructiva	—	98.67	Plant pathogens	Eukaryota;Opisthokonta;Nucletmycea;Fungi;Dikarya;Ascomycota;Pezizomycotina;Dothideomycetes;Pleosporales;
OTU_1819	Phoma destructiva	—	98	Plant pathogens	Eukaryota;Opisthokonta;Nucletmycea;Fungi;Dikarya;Ascomycota;Pezizomycotina;Dothideomycetes;Pleosporales;
OTU_2049	Phoma destructiva	—	98	Plant pathogens	Eukaryota;Opisthokonta;Nucletmycea;Fungi;Dikarya;Ascomycota;Pezizomycotina;Dothideomycetes;Pleosporales;
OTU_2828	Phoma destructiva	—	98	Plant pathogens	Eukaryota;Opisthokonta;Nucletmycea;Fungi;Dikarya;Ascomycota;Pezizomycotina;Dothideomycetes;Pleosporales;
OTU_3716	Phoma destructiva	—	98	Plant pathogens	Eukaryota;Opisthokonta;Nucletmycea;Fungi;Dikarya;Ascomycota;Pezizomycotina;Dothideomycetes;Pleosporales;
OTU_4400	Phoma destructiva	—	98	Plant pathogens	Eukaryota;Opisthokonta;Nucletmycea;Fungi;Dikarya;Ascomycota;Pezizomycotina;Dothideomycetes;Pleosporales;
OTU_4650	Phoma destructiva	—	98	Plant pathogens	Eukaryota;Opisthokonta;Nucletmycea;Fungi;Dikarya;Ascomycota;Pezizomycotina;Dothideomycetes;Pleosporales;
OTU_5045	Phoma destructiva	—	98	Plant pathogens	Eukaryota;Opisthokonta;Nucletmycea;Fungi;Dikarya;Ascomycota;Pezizomycotina;Dothideomycetes;Pleosporales;
OTU_5063	Phoma destructiva	—	99.34	Plant pathogens	Eukaryota;Opisthokonta;Nucletmycea;Fungi;Dikarya;Ascomycota;Pezizomycotina;Dothideomycetes;Pleosporales;
OTU_5579	Phoma destructiva	—	98	Plant pathogens	Eukaryota;Opisthokonta;Nucletmycea;Fungi;Dikarya;Ascomycota;Pezizomycotina;Dothideomycetes;Pleosporales;
OTU_5697	Phoma destructiva	—	98	Plant pathogens	Eukaryota;Opisthokonta;Nucletmycea;Fungi;Dikarya;Ascomycota;Pezizomycotina;Dothideomycetes;Pleosporales;
OTU_5737	Phoma destructiva	—	98	Plant pathogens	Eukaryota;Opisthokonta;Nucletmycea;Fungi;Dikarya;Ascomycota;Pezizomycotina;Dothideomycetes;Pleosporales;
OTU_5795	Phoma destructiva	—	98	Plant pathogens	Eukaryota;Opisthokonta;Nucletmycea;Fungi;Dikarya;Ascomycota;Pezizomycotina;Dothideomycetes;Pleosporales;
OTU_6107	Phoma destructiva	—	98	Plant pathogens	Eukaryota;Opisthokonta;Nucletmycea;Fungi;Dikarya;Ascomycota;Pezizomycotina;Dothideomycetes;Pleosporales;
OTU_6940	Phoma destructiva	—	98	Plant pathogens	Eukaryota;Opisthokonta;Nucletmycea;Fungi;Dikarya;Ascomycota;Pezizomycotina;Dothideomycetes;Pleosporales;
OTU_7739	Phoma destructiva	—	98	Plant pathogens	Eukaryota;Opisthokonta;Nucletmycea;Fungi;Dikarya;Ascomycota;Pezizomycotina;Dothideomycetes;Pleosporales;
OTU_7969	Phoma destructiva	—	98	Plant pathogens	Eukaryota;Opisthokonta;Nucletmycea;Fungi;Dikarya;Ascomycota;Pezizomycotina;Dothideomycetes;Pleosporales;
OTU_8114	Phoma destructiva	—	98	Plant pathogens	Eukaryota;Opisthokonta;Nucletmycea;Fungi;Dikarya;Ascomycota;Pezizomycotina;Dothideomycetes;Pleosporales;
OTU_8116	Phoma destructiva	—	98	Plant pathogens	Eukaryota;Opisthokonta;Nucletmycea;Fungi;Dikarya;Ascomycota;Pezizomycotina;Dothideomycetes;Pleosporales;
OTU_8172	Phoma destructiva	—	98.65	Plant pathogens	Eukaryota;Opisthokonta;Nucletmycea;Fungi;Dikarya;Ascomycota;Pezizomycotina;Dothideomycetes;Pleosporales;
OTU_8178	Phoma destructiva	—	98	Plant pathogens	Eukaryota;Opisthokonta;Nucletmycea;Fungi;Dikarya;Ascomycota;Pezizomycotina;Dothideomycetes;Pleosporales;
OTU_188	Podosphaera aphanis	—	98	Plant pathogens	Eukaryota;Opisthokonta;Nucletmycea;Fungi;Dikarya;Ascomycota;Pezizomycotina;Leotiomycetes;Erysiphales;Erysiphaceae;
OTU_26	Pseudocercospora fijiensis	—	100	Plant pathogens	Eukaryota;Opisthokonta;Nucletmycea;Fungi;Dikarya;Ascomycota;Pezizomycotina;Leotiomycetes;Helotiales;
OTU_77	Pseudozyma hubeiensis	SY62	99.33	Plant pathogens	Eukaryota;Opisthokonta;Nucletmycea;Fungi;Dikarya;Basidiomycota;Ustilaginomycotina;Ustilaginomycetes;Ustilaginales;
OTU_7441	Pseudozyma hubeiensis	SY62	98.67	Plant pathogens	Eukaryota;Opisthokonta;Nucletmycea;Fungi;Dikarya;Basidiomycota;Ustilaginomycotina;Ustilaginomycetes;Ustilaginales;
OTU_7461	Pseudozyma hubeiensis	SY62	98.65	Plant pathogens	Eukaryota;Opisthokonta;Nucletmycea;Fungi;Dikarya;Basidiomycota;Ustilaginomycotina;Ustilaginomycetes;Ustilaginales;
OTU_468	Pyrenochaeta sp.	—	98	Human and mamifera obligated pathogens	Eukaryota;Opisthokonta;Nucletmycea;Fungi;Dikarya;Ascomycota;Pezizomycotina;Dothideomycetes;Pleosporales;
OTU_38	Pythium polare	CBS:118203	100	Plant pathogens	Eukaryota;SAR;Stramenopiles;Peronosporomycetes;Pythium;
OTU_388	Pythium rostratum	—	99.33	Plant pathogens	Eukaryota;SAR;Stramenopiles;Peronosporomycetes;Pythium;
OTU_452	Rhizopus oryzae	—	100	Plant pathogens	Eukaryota;Opisthokonta;Nucletmycea;Fungi;Zygomycota;Mucoromycotina;Incertae Sedis;Mucorales;Mucoraceae;
OTU_69	Roestelia sp.	—	99.33	Plant pathogens	Eukaryota;Opisthokonta;Nucletmycea;Fungi;Dikarya;Basidiomycota;Pucciniomycotina;Pucciniomycetes;Pucciniales;
OTU_1290	Sclerostagonospora sp.	—	98	Plant pathogens	Eukaryota;Opisthokonta;Nucletmycea;Fungi;Dikarya;Ascomycota;Pezizomycotina;Dothideomycetes;Pleosporales;Phaeosphaeriaceae;
OTU_64	Sporobolomyces roseus	—	100	Plant pathogens	Eukaryota;Opisthokonta;Nucletmycea;Fungi;Dikarya;Basidiomycota;Pucciniomycotina;Microbotryomycetes;
OTU_8179	Sporobolomyces roseus	—	99.31	Plant pathogens	Eukaryota;Opisthokonta;Nucletmycea;Fungi;Dikarya;Basidiomycota;Pucciniomycotina;Microbotryomycetes;
OTU_59	Sporobolomyces sp.	—	100	Plant pathogens	Eukaryota;Opisthokonta;Nucletmycea;Fungi;Dikarya;Basidiomycota;Pucciniomycotina;
OTU_61	Stereum hirsutum	—	100	Plant pathogens	Eukaryota;Opisthokonta;Nucletmycea;Fungi;Dikarya;Basidiomycota;Agaricomycotina;Agaricomycetes;Russulales;
OTU_8	Taphrina carnea	—	100	Plant pathogens	Eukaryota;Opisthokonta;Nucletmycea;Fungi;Dikarya;Ascomycota;Taphrinomycotina;Taphrinomycetes;Taphrinales;Taphrinaceae;Taphrina;
OTU_5169	Taphrina carnea	—	98.61	Plant pathogens	Eukaryota;Opisthokonta;Nucletmycea;Fungi;Dikarya;Ascomycota;Taphrinomycotina;Taphrinomycetes;Taphrinales;Taphrinaceae;Taphrina;
OTU_7968	Taphrina carnea	—	98.65	Plant pathogens	Eukaryota;Opisthokonta;Nucletmycea;Fungi;Dikarya;Ascomycota;Taphrinomycotina;Taphrinomycetes;Taphrinales;Taphrinaceae;Taphrina;
OTU_66	Taphrina padi	HA100	98.67	Plant pathogens	Eukaryota;Opisthokonta;Nucletmycea;Fungi;Dikarya;Ascomycota;Taphrinomycotina;Taphrinomycetes;Taphrinales;Taphrinaceae;Taphrina;
OTU_1987	Taphrina padi	HA100	98	Plant pathogens	Eukaryota;Opisthokonta;Nucletmycea;Fungi;Dikarya;Ascomycota;Taphrinomycotina;Taphrinomycetes;Taphrinales;Taphrinaceae;Taphrina;
OTU_2132	Taphrina padi	HA100	100	Plant pathogens	Eukaryota;Opisthokonta;Nucletmycea;Fungi;Dikarya;Ascomycota;Taphrinomycotina;Taphrinomycetes;Taphrinales;Taphrinaceae;Taphrina;
OTU_2224	Taphrina padi	HA100	98	Plant pathogens	Eukaryota;Opisthokonta;Nucletmycea;Fungi;Dikarya;Ascomycota;Taphrinomycotina;Taphrinomycetes;Taphrinales;Taphrinaceae;Taphrina;
OTU_3313	Taphrina padi	HA100	98	Plant pathogens	Eukaryota;Opisthokonta;Nucletmycea;Fungi;Dikarya;Ascomycota;Taphrinomycotina;Taphrinomycetes;Taphrinales;Taphrinaceae;Taphrina;
OTU_3752	Taphrina padi	HA100	100	Plant pathogens	Eukaryota;Opisthokonta;Nucletmycea;Fungi;Dikarya;Ascomycota;Taphrinomycotina;Taphrinomycetes;Taphrinales;Taphrinaceae;Taphrina;
OTU_4339	Taphrina padi	HA100	98	Plant pathogens	Eukaryota;Opisthokonta;Nucletmycea;Fungi;Dikarya;Ascomycota;Taphrinomycotina;Taphrinomycetes;Taphrinales;Taphrinaceae;Taphrina;
OTU_4345	Taphrina padi	HA100	98.58	Plant pathogens	Eukaryota;Opisthokonta;Nucletmycea;Fungi;Dikarya;Ascomycota;Taphrinomycotina;Taphrinomycetes;Taphrinales;Taphrinaceae;Taphrina;
OTU_4727	Taphrina padi	HA100	98	Plant pathogens	Eukaryota;Opisthokonta;Nucletmycea;Fungi;Dikarya;Ascomycota;Taphrinomycotina;Taphrinomycetes;Taphrinales;Taphrinaceae;Taphrina;
OTU_5694	Taphrina padi	HA100	98	Plant pathogens	Eukaryota;Opisthokonta;Nucletmycea;Fungi;Dikarya;Ascomycota;Taphrinomycotina;Taphrinomycetes;Taphrinales;Taphrinaceae;Taphrina;
OTU_6591	Taphrina padi	HA100	98.67	Plant pathogens	Eukaryota;Opisthokonta;Nucletmycea;Fungi;Dikarya;Ascomycota;Taphrinomycotina;Taphrinomycetes;Taphrinales;Taphrinaceae;Taphrina;
OTU_7567	Taphrina padi	HA100	99.34	Plant pathogens	Eukaryota;Opisthokonta;Nucletmycea;Fungi;Dikarya;Ascomycota;Taphrinomycotina;Taphrinomycetes;Taphrinales;Taphrinaceae;Taphrina;
OTU_686	Tilletia caries	—	98.67	Plant pathogens	Eukaryota;Opisthokonta;Nucletmycea;Fungi;Dikarya;Basidiomycota;Ustilaginomycotina;Exobasidiomycetes;
OTU_881	Trichophyton violaceum	—	98.67	Human and mamifera obligated pathogens	Eukaryota;Opisthokonta;Nucletmycea;Fungi;Dikarya;Ascomycota;Pezizomycotina;Eurotiomycetes;Onygenales;Arthrodermataceae;
OTU_668	Uwebraunia dekkeri	—	99.33	Plant pathogens	Eukaryota;Opisthokonta;Nucletmycea;Fungi;Dikarya;Ascomycota;Pezizomycotina;Dothideomycetes;Capnodiales;
OTU_6405	Uwebraunia dekkeri	—	99.32	Plant pathogens	Eukaryota;Opisthokonta;Nucletmycea;Fungi;Dikarya;Ascomycota;Pezizomycotina;Dothideomycetes;Capnodiales;
OTU_7130	Uwebraunia dekkeri	—	98	Plant pathogens	Eukaryota;Opisthokonta;Nucletmycea;Fungi;Dikarya;Ascomycota;Pezizomycotina;Dothideomycetes;
OTU_7277	Uwebraunia dekkeri	—	98	Plant pathogens	Eukaryota;Opisthokonta;Nucletmycea;Fungi;Dikarya;Ascomycota;Pezizomycotina;Dothideomycetes;
